# Supplementary material for: Surface-Enhanced Raman Scattering Activity of ZrO2 Nanoparticles: Effect of Tetragonal and Monoclinic Phases
Source: Nanomaterials (Basel). 2021 Aug 24;11(9):2162. doi: 10.3390/nano11092162 (PMC8466494; doi:10.3390/nano11092162)
Supplement: Supplementary file 1 [file nanomaterials-11-02162-s001.zip]

Archive with 1 entries (1 files):
- nanomaterials-1343178-supplementary.pdf
